# Supplementary material for: A Novel Dual Organocatalyst for the Asymmetric Pinder Reaction and a Mechanistic Proposal Consistent with the Isoinversion Effect Thereof
Source: Molecules. 2021 Oct 22;26(21):6398. doi: 10.3390/molecules26216398 (PMC8588278; doi:10.3390/molecules26216398)
Supplement: Supplementary file 1 [file molecules-26-06398-s001.zip]

Archive with 1 entries (1 files):
- molecules-1369370-supplementary.pdf
